# Supplementary material for: Targeted NGS Revealed Pathogenic Mutation in a 13-Year-Old Patient with Homozygous Familial Hypercholesterolemia: A Case Report
Source: Int J Mol Sci. 2024 Nov 5;25(22):11882. doi: 10.3390/ijms252211882 (PMC11593385; doi:10.3390/ijms252211882)
Supplement: Supplementary file 1 [file ijms-25-11882-s001.zip]

Archive with 1 entries (1 files):
- ijms-3280435-supplementary.pdf
